# Supplementary material for: Novel 1,8-Naphthalimide Derivatives Inhibit Growth and Induce Apoptosis in Human Glioblastoma
Source: Int J Mol Sci. 2024 Oct 29;25(21):11593. doi: 10.3390/ijms252111593 (PMC11546702; doi:10.3390/ijms252111593)
Supplement: Supplementary file 1 [file ijms-25-11593-s001.zip]

Archive with 1 entries (1 files):
- ijms-3258477-supplementary.pdf
